# Supplementary material for: Epidemiological and Clinical Features of Streptococcus dysgalactiae ssp. equisimilis stG62647 and Other emm Types in Germany
Source: Pathogens. 2023 Apr 13;12(4):589. doi: 10.3390/pathogens12040589 (PMC10143538; doi:10.3390/pathogens12040589)
Supplement: Supplementary file 1 [file pathogens-12-00589-s001.zip]

Archive with 1 entries (1 files):
- pathogens-2283318-supplementary.pdf
